# Supplementary material for: Fingerprinting of Proteases, Protease Inhibitors and Indigenous Peptides in Human Milk
Source: Nutrients. 2023 Sep 27;15(19):4169. doi: 10.3390/nu15194169 (PMC10574734; doi:10.3390/nu15194169)
Supplement: Supplementary file 1 [file nutrients-15-04169-s001.zip]

Archive with 1 entries (1 files):
- nutrients-2597698-supplementary.pdf
